# Supplementary material for: FOXO3-Activated circFGFBP1 Inhibits Extracellular Matrix Degradation and Nucleus Pulposus Cell Death via miR-9-5p/BMP2 Axis in Intervertebral Disc Degeneration In Vivo and In Vitro
Source: Pharmaceuticals (Basel). 2023 Mar 22;16(3):473. doi: 10.3390/ph16030473 (PMC10057604; doi:10.3390/ph16030473)
Supplement: Supplementary file 1 [file pharmaceuticals-16-00473-s001.zip]

Archive with 1 entries (1 files):
- pharmaceuticals-2220845-supplementary.pdf
